# Supplementary material for: High resolution multi-facies realizations of sedimentary reservoir and aquifer analogs
Source: Sci Data. 2015 Jul 7;2:150033. doi: 10.1038/sdata.2015.33 (PMC4493827; doi:10.1038/sdata.2015.33)
Supplement: Supplementary file 1 [file sdata201533-isa1.zip]

Archive with 3 entries (3 files):
- i_Investigation.txt
- s_study_Bayer.txt
- a_assay_Bayer.txt
