# Supplementary material for: High resolution multi-facies realizations of sedimentary reservoir and aquifer analogs
Source: Sci Data. 2015 Jul 7;2:150033. doi: 10.1038/sdata.2015.33 (PMC4493827; doi:10.1038/sdata.2015.33)
Supplement: Supplementary file 1 [file sdata201533-isa1.zip › a_assay_Bayer.txt]

Sample Name	Protocol REF	Protocol REF	Assay Name	Raw Data File	Comment [Data Repository]	Comment [Data Record Accession]	Comment [Data Record URI]
Descalvado_aquifer	Field and laboratory work	Geostatistical modelling	Descalvado_aquifer_1	Descalvado-analog.zip	PANGAEA	10.1594/PANGAEA.844167	http://doi.pangaea.de/10.1594/PANGAEA.844167
Descalvado_aquifer	Field and laboratory work	Geostatistical modelling	Descalvado_aquifer_2	Descalvado-analog.zip	PANGAEA	10.1594/PANGAEA.844167	http://doi.pangaea.de/10.1594/PANGAEA.844167
Descalvado_aquifer	Field and laboratory work	Geostatistical modelling	Descalvado_aquifer_3	Descalvado-analog.zip	PANGAEA	10.1594/PANGAEA.844167	http://doi.pangaea.de/10.1594/PANGAEA.844167
Descalvado_aquifer	Field and laboratory work	Geostatistical modelling	Descalvado_aquifer_4	Descalvado-analog.zip	PANGAEA	10.1594/PANGAEA.844167	http://doi.pangaea.de/10.1594/PANGAEA.844167
Descalvado_aquifer	Field and laboratory work	Geostatistical modelling	Descalvado_aquifer_5	Descalvado-analog.zip	PANGAEA	10.1594/PANGAEA.844167	http://doi.pangaea.de/10.1594/PANGAEA.844167
Descalvado_aquifer	Field and laboratory work	Geostatistical modelling	Descalvado_aquifer_6	Descalvado-analog.zip	PANGAEA	10.1594/PANGAEA.844167	http://doi.pangaea.de/10.1594/PANGAEA.844167
Descalvado_aquifer	Field and laboratory work	Geostatistical modelling	Descalvado_aquifer_7	Descalvado-analog.zip	PANGAEA	10.1594/PANGAEA.844167	http://doi.pangaea.de/10.1594/PANGAEA.844167
Descalvado_aquifer	Field and laboratory work	Geostatistical modelling	Descalvado_aquifer_8	Descalvado-analog.zip	PANGAEA	10.1594/PANGAEA.844167	http://doi.pangaea.de/10.1594/PANGAEA.844167
Descalvado_aquifer	Field and laboratory work	Geostatistical modelling	Descalvado_aquifer_9	Descalvado-analog.zip	PANGAEA	10.1594/PANGAEA.844167	http://doi.pangaea.de/10.1594/PANGAEA.844167
Herten_aquifer	Field and laboratory work	Geostatistical modelling	Herten_aquifer_0	Herten-analog.zip	PANGAEA	10.1594/PANGAEA.844167	http://doi.pangaea.de/10.1594/PANGAEA.844167
Herten_aquifer	Field and laboratory work	Geostatistical modelling	Herten_aquifer_1	Herten-analog.zip	PANGAEA	10.1594/PANGAEA.844167	http://doi.pangaea.de/10.1594/PANGAEA.844167
Herten_aquifer	Field and laboratory work	Geostatistical modelling	Herten_aquifer_2	Herten-analog.zip	PANGAEA	10.1594/PANGAEA.844167	http://doi.pangaea.de/10.1594/PANGAEA.844167
Herten_aquifer	Field and laboratory work	Geostatistical modelling	Herten_aquifer_3	Herten-analog.zip	PANGAEA	10.1594/PANGAEA.844167	http://doi.pangaea.de/10.1594/PANGAEA.844167
Herten_aquifer	Field and laboratory work	Geostatistical modelling	Herten_aquifer_4	Herten-analog.zip	PANGAEA	10.1594/PANGAEA.844167	http://doi.pangaea.de/10.1594/PANGAEA.844167
Herten_aquifer	Field and laboratory work	Geostatistical modelling	Herten_aquifer_5	Herten-analog.zip	PANGAEA	10.1594/PANGAEA.844167	http://doi.pangaea.de/10.1594/PANGAEA.844167
Herten_aquifer	Field and laboratory work	Geostatistical modelling	Herten_aquifer_6	Herten-analog.zip	PANGAEA	10.1594/PANGAEA.844167	http://doi.pangaea.de/10.1594/PANGAEA.844167
Herten_aquifer	Field and laboratory work	Geostatistical modelling	Herten_aquifer_7	Herten-analog.zip	PANGAEA	10.1594/PANGAEA.844167	http://doi.pangaea.de/10.1594/PANGAEA.844167
Herten_aquifer	Field and laboratory work	Geostatistical modelling	Herten_aquifer_8	Herten-analog.zip	PANGAEA	10.1594/PANGAEA.844167	http://doi.pangaea.de/10.1594/PANGAEA.844167
Herten_aquifer	Field and laboratory work	Geostatistical modelling	Herten_aquifer_9	Herten-analog.zip	PANGAEA	10.1594/PANGAEA.844167	http://doi.pangaea.de/10.1594/PANGAEA.844167
